# Supplementary material for: Comparative Analyses of the Digestive Tract Microbiota of New Guinean Passerine Birds
Source: Front Microbiol. 2018 Aug 10;9:1830. doi: 10.3389/fmicb.2018.01830 (PMC6097311; doi:10.3389/fmicb.2018.01830)
Supplement: Supplementary file 2 [file Data_Sheet_1.ZIP]

Archive with 3 entries (2 files):
- Supplementary tables_Bodawatta_etal.2018.xls
- __MACOSX/
- __MACOSX/._Supplementary tables_Bodawatta_etal.2018.xls
